# Supplementary material for: Reproductive Hormones Mediate Intestinal Microbiota Shifts during Estrus Synchronization in Grazing Simmental Cows
Source: Animals (Basel). 2022 Jul 7;12(14):1751. doi: 10.3390/ani12141751 (PMC9311722; doi:10.3390/ani12141751)
Supplement: Supplementary file 1 [file animals-12-01751-s001.zip]

Archive with 1 entries (1 files):
- animals-1712760-supplementary.pdf
